# Supplementary material for: Loss of digestive organ expansion factor (Diexf) reveals an essential role during murine embryonic development that is independent of p53
Source: Oncotarget. 2017 Oct 26;8(61):103996–4006. doi: 10.18632/oncotarget.22087 (PMC5732782; doi:10.18632/oncotarget.22087)
Supplement: Supplementary file 2 [file oncotarget-08-103996-s002.xlsx]

## Sheet: offtargets (1)
Supplementary Table 1: List of on- and off-Target sites for Diexf sgRNA1
Sites selected for screening	chr	strand	position	sequence (PAM = Green, No PAM = Red)	# mismatches	score	ontarget	gene
On-Target Site	chr1	-1	194956321	ATGGGCAAACGCCGGAACCGGGG	0	100	True	NM_145415
No PAM	chr3	-1	122178114	GTGGGGAAAGGCCGGATCCGAAG	4	0.345811	False	None
Off-Target Site 1	chr18	1	82705661	ATGAGCAAACGGCAGAACCGGGG	3	0.206348	False	None
Off-Target Site 2	chrX	1	11493439	ATGGGAACACGCGGGAACTGTGG	4	0.112765	False	None
Off-Target Site 3	chr12	-1	104914138	AAGGGCAAAGGCCGGCACCTGGG	4	0.110484	False	None
Off-Target Site 4	chr2	-1	131039019	ATGAGCAAAGGCAGGGACCGGGG	4	0.0921522	False	NM_027129
	chr12	-1	33683856	ATGGGCAAGCCCTGGATCCGAGG	4	0.0711443	False	None
	chr8	-1	117613426	ATAGGCAAAGGCCCGAACAGGGG	4	0.0687062	False	None
	chr2	1	136915075	ATGGGCAAACTGAGGAGCCGAAG	4	0.0555321	False	NM_013822
	chr5	-1	99681007	AAGGGCAAACGCGGAAACGGAGG	4	0.0536354	False	None
	chr9	1	50069474	ATGGGCAAATTCAGGCACCGGAG	4	0.0464415	False	None
	chr8	-1	125093066	ATGGGCAAACGGGGGAGCCAGGG	4	0.0430435	False	NM_026014
	chr6	-1	85270927	ATGGGCAAAAGCTGGAAGTGAGG	4	0.0314842	False	None
	chr11	1	58976899	ATGGGCATACGCCGCACGCGCAG	4	0.0294063	False	NM_001270791
	chr1	1	168624103	ATGGGCAAAAGCCGGTGCAGAAG	4	0.0274862	False	None
	chr16	-1	10513525	ATGGGCAAAGGGCAAAACCGGAG	4	0.0243251	False	None
	chr8	-1	12242306	ATGGGCAAATGCCAGATCAGAGG	4	0.0238107	False	None
	chr16	1	21861922	ATGGGCAAACACTGGAATGGTGG	4	0.0186726	False	None
	chr4	-1	123670193	ATGGGCAAACGCTGAAATCCTAG	4	0.0117506	False	None
	chr17	-1	21931110	ATGGGCAAACACCTGAAACATAG	4	0.00967001	False	None
List of on- and off-target sites for Diexf sgRNA2
Selected sites for screening	chr	strand	position	sequence (PAM = green, No PAM = Red)	# mismatches	score	ontarget	gene
On-Target Site	chr1	-1	194956256	GCACCTCCGCGACTTCGGCGAGG	0	100	True	NM_145415
Off-target site 1	chr7	-1	70996703	TCATCTCAGAGACTTCGGCGGGG	4	1.3177	False	None
Off-target site 2	chr6	-1	117118813	CTTTCTCCGCGACTTCGGCGCGG	4	1.28668	False	NM_001012477
No PAM	chr19	1	47342270	GCACCTCGGCGCCTTCGGGGAAG	3	0.448192	False	None
Off-target site 3	chr14	1	35123497	GCGCCTCTTCGGCTTCGGCGCGG	4	0.424071	False	NM_029389
No PAM	chr11	-1	51451658	TCGCCCCCGCGACTTCCGCGTAG	4	0.370216	False	None
No PAM	chr2	-1	29820833	GCCCTTCCGAGACTGCGGCGAAG	4	0.365829	False	None
No PAM	chr8	-1	42502517	GAACATCCGGGACTTCGCCGCAG	4	0.29099	False	NM_013522
Off-target site 4	chr7	1	35828878	GCGCTTCCGCAACTTCGGTGGGG	4	0.277871	False	NM_008820
Off-target site 5	chr8	-1	86176550	GGGCCTCCGGGACTTGGGCGGGG	4	0.242988	False	NM_018771
No PAM	chr17	1	88197786	GCAGCTCCAGGACTCCGGCGGAG	4	0.222933	False	None
No PAM	chrX	1	11576243	CCAGCTCCGCGCCTGCGGCGGAG	4	0.205125	False	None
Off-target site 6	chr5	1	37401235	GCACCTCGGAGAGTTCAGCGGGG	4	0.19633	False	None
	chr5	1	37401318	GCACCTCGGAGAGTTCAGCGGGG	4	0.19633	False	None
	chr5	1	37401400	GCACCTCGGAGAGTTCAGCGGGG	4	0.19633	False	None
	chr14	1	56223086	GCAACTCTGCGTCTGCGGCGGGG	4	0.194912	False	NM_001159417
	chrX	1	101395338	GCACCTCTGCAGCTTCGGCCGGG	4	0.171159	False	None
	chr17	1	34168845	TCGCCTCCGCGGCTTCGTCGCGG	4	0.156097	False	NM_011306
	chr14	1	48269018	GCACCTGAGCTACTGCGGCGGGG	4	0.143048	False	None
	chr15	-1	75577586	GCAGCTCCGCGGCTTCAGCAAGG	4	0.127328	False	NM_194350
	chr6	1	119429415	GGACCCGCGCGACTTAGGCGGGG	4	0.110567	False	None
	chr1	1	34862958	GCACCTTCGCGACATCTGCGAGG	3	0.110285	False	NM_183019
	chr12	1	119552130	GCACCTCTGGGACTTGGGCTCAG	4	0.0992958	False	None
	chr5	1	110186966	GCACCTCTGCGAGTTCGGGCAAG	4	0.0764124	False	None
	chr9	-1	67688053	CCACCTCCGCGATTGCGGGGGGG	4	0.0546426	False	None
	chr19	1	25697165	GCTCCTCCGCGGCTGGGGCGGAG	4	0.0341904	False	NM_177360
	chr7	-1	82600573	GCAGCTCCGCGCCTTGGCCGCGG	4	0.0258029	False	NM_029332
	chr1	1	37921566	GCACCTCCGCGACTCCTCCCTGG	4	0.011337	False	None
	chr4	-1	149655700	GCACCTCCGCGATGGTGGCGGAG	4	0.00346859	False	None
